# Supplementary material for: Placental Transcription Profiling in 6–23 Weeks’ Gestation Reveals Differential Transcript Usage in Early Development
Source: Int J Mol Sci. 2022 Apr 19;23(9):4506. doi: 10.3390/ijms23094506 (PMC9105363; doi:10.3390/ijms23094506)
Supplement: Supplementary file 1 [file ijms-23-04506-s001.zip]

Archive with 3 entries (3 files):
- .DS_Store
- BogiasRoberts_Supplementary_Figures_20220419.pdf
- BogiasRoberts_Supplementary_Tables_20220419.xlsx
